# Supplementary material for: CEBPD Potentiates the Macrophage Inflammatory Response but CEBPD Knock-Out Macrophages Fail to Identify CEBPD-Dependent Pro-Inflammatory Transcriptional Programs
Source: Cells. 2021 Aug 28;10(9):2233. doi: 10.3390/cells10092233 (PMC8470509; doi:10.3390/cells10092233)
Supplement: Supplementary file 1 [file cells-10-02233-s001.zip]

Archive with 1 entries (1 files):
- cells-1312374-supplementary.pdf
